# Supplementary material for: The BDNF Val66Met Polymorphism Influences Reading Ability and Patterns of Neural Activation in Children
Source: PLoS One. 2016 Aug 23;11(8):e0157449. doi: 10.1371/journal.pone.0157449 (PMC4995017; doi:10.1371/journal.pone.0157449)
Supplement: S1 Dataset — (ZIP) [file pone.0157449.s001.zip]

Archive with 164 entries (164 files):
- stats.sn3086_REML+tlrc.BRIK
- stats.sn3086_REML+tlrc.HEAD
- stats.sn3257_REML+tlrc.BRIK
- stats.sn3257_REML+tlrc.HEAD
- stats.sn3451_REML+tlrc.BRIK
- stats.sn3451_REML+tlrc.HEAD
- stats.sn3516_REML+tlrc.BRIK
- stats.sn3516_REML+tlrc.HEAD
- stats.sn3585_REML+tlrc.BRIK
- stats.sn3585_REML+tlrc.HEAD
- stats.sn3610_REML+tlrc.BRIK
- stats.sn3610_REML+tlrc.HEAD
- stats.sn3612_REML+tlrc.BRIK
- stats.sn3612_REML+tlrc.HEAD
- stats.sn3626_REML+tlrc.BRIK
- stats.sn3626_REML+tlrc.HEAD
- stats.sn3652_REML+tlrc.BRIK
- stats.sn3652_REML+tlrc.HEAD
- stats.sn3677_REML+tlrc.BRIK
- stats.sn3677_REML+tlrc.HEAD
- stats.sn3682_REML+tlrc.BRIK
- stats.sn3682_REML+tlrc.HEAD
- stats.sn3698_REML+tlrc.BRIK
- stats.sn3698_REML+tlrc.HEAD
- stats.sn3782_REML+tlrc.BRIK
- stats.sn3782_REML+tlrc.HEAD
- stats.sn3786_REML+tlrc.BRIK
- stats.sn3786_REML+tlrc.HEAD
- stats.sn3806_REML+tlrc.BRIK
- stats.sn3806_REML+tlrc.HEAD
- stats.sn3845_REML+tlrc.BRIK
- stats.sn3845_REML+tlrc.HEAD
- stats.sn3967_REML+tlrc.BRIK
- stats.sn3967_REML+tlrc.HEAD
- stats.sn4078_REML+tlrc.BRIK
- stats.sn4078_REML+tlrc.HEAD
- stats.sn4416_REML+tlrc.BRIK
- stats.sn4416_REML+tlrc.HEAD
- stats.sn4668_REML+tlrc.BRIK
- stats.sn4668_REML+tlrc.HEAD
- stats.sn4891_REML+tlrc.BRIK
- stats.sn4891_REML+tlrc.HEAD
- stats.sn4917_REML+tlrc.BRIK
- stats.sn4917_REML+tlrc.HEAD
- stats.sn4979_REML+tlrc.BRIK
- stats.sn4979_REML+tlrc.HEAD
- stats.sn5075_REML+tlrc.BRIK
- stats.sn5075_REML+tlrc.HEAD
- stats.sn5107_REML+tlrc.BRIK
- stats.sn5107_REML+tlrc.HEAD
- stats.sn5210_REML+tlrc.BRIK
- stats.sn5210_REML+tlrc.HEAD
- stats.sn5211_REML+tlrc.BRIK
- stats.sn5211_REML+tlrc.HEAD
- stats.sn5226_REML+tlrc.BRIK
- stats.sn5226_REML+tlrc.HEAD
- stats.sn5347_REML+tlrc.BRIK
- stats.sn5347_REML+tlrc.HEAD
- stats.sn5637_REML+tlrc.BRIK
- stats.sn5637_REML+tlrc.HEAD
- stats.sn5662_REML+tlrc.BRIK
- stats.sn5662_REML+tlrc.HEAD
- stats.sn5692_REML+tlrc.BRIK
- stats.sn5692_REML+tlrc.HEAD
- stats.sn5730_REML+tlrc.BRIK
- stats.sn5730_REML+tlrc.HEAD
- stats.sn5750_REML+tlrc.BRIK
- stats.sn5750_REML+tlrc.HEAD
- stats.sn5772_REML+tlrc.BRIK
- stats.sn5772_REML+tlrc.HEAD
- stats.sn5838_REML+tlrc.BRIK
- stats.sn5838_REML+tlrc.HEAD
- stats.sn5848_REML+tlrc.BRIK
- stats.sn5848_REML+tlrc.HEAD
- stats.sn5897_REML+tlrc.BRIK
- stats.sn5897_REML+tlrc.HEAD
- stats.sn5906_REML+tlrc.BRIK
- stats.sn5906_REML+tlrc.HEAD
- stats.sn5974_REML+tlrc.BRIK
- stats.sn5974_REML+tlrc.HEAD
- stats.sn6187_REML+tlrc.BRIK
- stats.sn6187_REML+tlrc.HEAD
- stats.sn6241_REML+tlrc.BRIK
- stats.sn6241_REML+tlrc.HEAD
- stats.sn6244_REML+tlrc.BRIK
- stats.sn6244_REML+tlrc.HEAD
- stats.sn6259_REML+tlrc.BRIK
- stats.sn6259_REML+tlrc.HEAD
- stats.sn6278_REML+tlrc.BRIK
- stats.sn6278_REML+tlrc.HEAD
- stats.sn6303_REML+tlrc.BRIK
- stats.sn6303_REML+tlrc.HEAD
- stats.sn6304_REML+tlrc.BRIK
- stats.sn6304_REML+tlrc.HEAD
- stats.sn6340_REML+tlrc.BRIK
- stats.sn6340_REML+tlrc.HEAD
- stats.sn6488_REML+tlrc.BRIK
- stats.sn6488_REML+tlrc.HEAD
- stats.sn6500_REML+tlrc.BRIK
- stats.sn6500_REML+tlrc.HEAD
- stats.sn6694_REML+tlrc.BRIK
- stats.sn6694_REML+tlrc.HEAD
- stats.sn6789_REML+tlrc.BRIK
- stats.sn6789_REML+tlrc.HEAD
- stats.sn6875_REML+tlrc.BRIK
- stats.sn6875_REML+tlrc.HEAD
- stats.sn6901_REML+tlrc.BRIK
- stats.sn6901_REML+tlrc.HEAD
- stats.sn6912_REML+tlrc.BRIK
- stats.sn6912_REML+tlrc.HEAD
- stats.sn6913_REML+tlrc.BRIK
- stats.sn6913_REML+tlrc.HEAD
- stats.sn6969_REML+tlrc.BRIK
- stats.sn6969_REML+tlrc.HEAD
- stats.sn7041_REML+tlrc.BRIK
- stats.sn7041_REML+tlrc.HEAD
- stats.sn7225_REML+tlrc.BRIK
- stats.sn7225_REML+tlrc.HEAD
- stats.sn7319_REML+tlrc.BRIK
- stats.sn7319_REML+tlrc.HEAD
- stats.sn7341_REML+tlrc.BRIK
- stats.sn7341_REML+tlrc.HEAD
- stats.sn7372_REML+tlrc.BRIK
- stats.sn7372_REML+tlrc.HEAD
- stats.sn7383_REML+tlrc.BRIK
- stats.sn7383_REML+tlrc.HEAD
- stats.sn7404_REML+tlrc.BRIK
- stats.sn7404_REML+tlrc.HEAD
- stats.sn7433_REML+tlrc.BRIK
- stats.sn7433_REML+tlrc.HEAD
- stats.sn7463_REML+tlrc.BRIK
- stats.sn7463_REML+tlrc.HEAD
- stats.sn7495_REML+tlrc.BRIK
- stats.sn7495_REML+tlrc.HEAD
- stats.sn7498_REML+tlrc.BRIK
- stats.sn7498_REML+tlrc.HEAD
- stats.sn7519_REML+tlrc.BRIK
- stats.sn7519_REML+tlrc.HEAD
- stats.sn7557_REML+tlrc.BRIK
- stats.sn7557_REML+tlrc.HEAD
- stats.sn7648_REML+tlrc.BRIK
- stats.sn7648_REML+tlrc.HEAD
- stats.sn7677_REML+tlrc.BRIK
- stats.sn7677_REML+tlrc.HEAD
- stats.sn7715_REML+tlrc.BRIK
- stats.sn7715_REML+tlrc.HEAD
- stats.sn7773_REML+tlrc.BRIK
- stats.sn7773_REML+tlrc.HEAD
- stats.sn7805_REML+tlrc.BRIK
- stats.sn7805_REML+tlrc.HEAD
- stats.sn7836_REML+tlrc.BRIK
- stats.sn7836_REML+tlrc.HEAD
- stats.sn7853_REML+tlrc.BRIK
- stats.sn7853_REML+tlrc.HEAD
- stats.sn7901_REML+tlrc.BRIK
- stats.sn7901_REML+tlrc.HEAD
- stats.sn7946_REML+tlrc.BRIK
- stats.sn7946_REML+tlrc.HEAD
- stats.sn8149_REML+tlrc.BRIK
- stats.sn8149_REML+tlrc.HEAD
- stats.sn8453_REML+tlrc.BRIK
- stats.sn8453_REML+tlrc.HEAD
- TT_N27.nii.gz
- TTMask_small.nii.gz
