# Supplementary material for: The BDNF Val66Met Polymorphism Influences Reading Ability and Patterns of Neural Activation in Children
Source: PLoS One. 2016 Aug 23;11(8):e0157449. doi: 10.1371/journal.pone.0157449 (PMC4995017; doi:10.1371/journal.pone.0157449)
Supplement: S1 Dataset — (ZIP) [file pone.0157449.s001.zip › stats.sn7901_REML+tlrc.HEAD]

type = string-attribute
name = HISTORY_NOTE
count = 3381
'[pmolfese@miles.haskins.lab: Sun Feb  8 16:28:00 2015] Matrix source: ; 3dDeconvolve -input pb04.sn7901.r01.scale+tlrc.HEAD pb04.sn7901.r02.scale+tlrc.HEAD pb04.sn7901.r03.scale+tlrc.HEAD pb04.sn7901.r04.scale+tlrc.HEAD pb04.sn7901.r05.scale+tlrc.HEAD pb04.sn7901.r06.scale+tlrc.HEAD pb04.sn7901.r07.scale+tlrc.HEAD pb04.sn7901.r08.scale+tlrc.HEAD pb04.sn7901.r09.scale+tlrc.HEAD -censor censor_sn7901_combined_2.1D -polort 2 -local_times -num_stimts 15 -stim_times 1 stimuli/timing-afni_cond1.txt GAM -stim_label 1 c1 -stim_times 2 stimuli/timing-afni_cond2.txt GAM -stim_label 2 c2 -stim_times 3 stimuli/timing-afni_cond3.txt GAM -stim_label 3 c3 -stim_times 4 stimuli/timing-afni_cond4.txt GAM -stim_label 4 c4 -stim_times 5 stimuli/timing-afni_cond5.txt GAM -stim_label 5 c5 -stim_times 6 stimuli/timing-afni_cond6.txt GAM -stim_label 6 c6 -stim_times 7 stimuli/timing-afni_cond7.txt GAM -stim_label 7 c7 -stim_times 8 stimuli/timing-afni_cond8.txt GAM -stim_label 8 c8 -stim_times 9 stimuli/timing-afni_cond9.txt GAM -stim_label 9 c9 -stim_file 10 'motion_demean.1D[0]' -stim_base 10 -stim_label 10 roll -stim_file 11 'motion_demean.1D[1]' -stim_base 11 -stim_label 11 pitch -stim_file 12 'motion_demean.1D[2]' -stim_base 12 -stim_label 12 yaw -stim_file 13 'motion_demean.1D[3]' -stim_base 13 -stim_label 13 dS -stim_file 14 'motion_demean.1D[4]' -stim_base 14 -stim_label 14 dL -stim_file 15 'motion_demean.1D[5]' -stim_base 15 -stim_label 15 dP -num_glt 20 -gltsym 'SYM: +c1' -glt_label 1 aud_word_mis -gltsym 'SYM: +c2' -glt_label 2 vis_word_mis -gltsym 'SYM: +c3' -glt_label 3 aud_psw_mis -gltsym 'SYM: +c4' -glt_label 4 vis_psw_mis -gltsym 'SYM: +c5' -glt_label 5 aud_word_match -gltsym 'SYM: +c6' -glt_label 6 vis_word_match -gltsym 'SYM: +c7' -glt_label 7 picture_cue -gltsym 'SYM: +c8' -glt_label 8 vis_sem-rel_mis -gltsym 'SYM: +c9' -glt_label 9 vis_cstring_mis -gltsym 'SYM: +c1 +c3' -glt_label 10 aud_word+psw_mis -gltsym 'SYM: +c2 +c4' -glt_label 11 vis_word+psw_mis -gltsym 'SYM: +c1 +c2' -glt_label 12 all_words_mis -gltsym 'SYM: +c3 +c4' -glt_label 13 all_psw -gltsym 'SYM: +c2 +c4 -2*c9' -glt_label 14 words+psw_mis-CStr -gltsym 'SYM: +c1 +c2 +c3 +c4' -glt_label 15 words+psw_mis -gltsym 'SYM: +c2 +c4 -c1 -c3' -glt_label 16 vis-aud -jobs 12 -rout -fout -tout -x1D X.xmat.1D -xjpeg X.jpg -x1D_uncensored X.nocensor.xmat.1D -fitts fitts.sn7901 -errts errts.sn7901 -bucket stats.sn7901\n[pmolfese@miles.haskins.lab: Sun Feb  8 16:28:00 2015] 3dREMLfit -matrix X.xmat.1D -input 'pb04.sn7901.r01.scale+tlrc.HEAD pb04.sn7901.r02.scale+tlrc.HEAD pb04.sn7901.r03.scale+tlrc.HEAD pb04.sn7901.r04.scale+tlrc.HEAD pb04.sn7901.r05.scale+tlrc.HEAD pb04.sn7901.r06.scale+tlrc.HEAD pb04.sn7901.r07.scale+tlrc.HEAD pb04.sn7901.r08.scale+tlrc.HEAD pb04.sn7901.r09.scale+tlrc.HEAD' -fout -tout -rout -Rbuck stats.sn7901_REML -Rvar stats.sn7901_REMLvar -Rfitts fitts.sn7901_REML -Rerrts errts.sn7901_REML -verb\n[pmolfese@miles.haskins.lab: Sun Feb  8 16:31:42 2015] 3drefit -atrstring AFNI_CLUSTSIM_MASK file:ClustSim.mask -atrstring AFNI_CLUSTSIM_NN1 file:ClustSim.NN1.niml -atrstring AFNI_CLUSTSIM_NN2 file:ClustSim.NN2.niml -atrstring AFNI_CLUSTSIM_NN3 file:ClustSim.NN3.niml stats.sn7901+tlrc stats.sn7901_REML+tlrc\n[staples@cab.haskins.yale.internal: Wed Apr 27 15:02:41 2016] 3dbucket -aglueto /data3/pid/Kaja_PLOS_ONE/stats.sn7901_REML 'stats.sn7901_REML+tlrc[42,50]'~

type = string-attribute
name = TYPESTRING
count = 15
'3DIM_HEAD_FUNC~

type = string-attribute
name = IDCODE_STRING
count = 27
'XYZ_4ROIeXTIduirVf0mNlj0oA~

type = string-attribute
name = IDCODE_DATE
count = 25
'Wed Apr 27 15:02:41 2016~

type = integer-attribute
name = SCENE_DATA
count = 8
 2 11 1 -999 -999
 -999 -999 -999

type = string-attribute
name = LABEL_1
count = 5
'zyxt~

type = string-attribute
name = LABEL_2
count = 5
'zyxt~

type = string-attribute
name = DATASET_NAME
count = 5
'zyxt~

type = integer-attribute
name = ORIENT_SPECIFIC
count = 3
 0 3 4

type  = float-attribute
name  = ORIGIN
count = 3
          -79.5          -79.5          -63.5

type  = float-attribute
name  = DELTA
count = 3
              3              3              3

type  = float-attribute
name  = IJK_TO_DICOM
count = 12
              3              0              0          -79.5              0
              3              0          -79.5              0              0
              3          -63.5

type  = float-attribute
name  = IJK_TO_DICOM_REAL
count = 12
              3              0              0          -79.5              0
              3              0          -79.5              0              0
              3          -63.5

type  = float-attribute
name  = BRICK_STATS
count = 4
      -13.13678       10.20504      -11.17976        10.3766

type = integer-attribute
name = DATASET_RANK
count = 8
 3 2 0 0 0
 0 0 0

type = integer-attribute
name = DATASET_DIMENSIONS
count = 5
 54 64 50 0 0

type = integer-attribute
name = BRICK_TYPES
count = 2
 3 3

type  = float-attribute
name  = BRICK_FLOAT_FACS
count = 2
              0              0

type = string-attribute
name = BRICK_LABS
count = 39
'vis_word_mis#0_Coef~vis_psw_mis#0_Coef~

type = string-attribute
name = TEMPLATE_SPACE
count = 7
'TT_N27~

type = integer-attribute
name = INT_CMAP
count = 1
 0

type = string-attribute
name = BYTEORDER_STRING
count = 10
'LSB_FIRST~
