# Supplementary material for: The BDNF Val66Met Polymorphism Influences Reading Ability and Patterns of Neural Activation in Children
Source: PLoS One. 2016 Aug 23;11(8):e0157449. doi: 10.1371/journal.pone.0157449 (PMC4995017; doi:10.1371/journal.pone.0157449)
Supplement: S1 File — (SH) [file pone.0157449.s002.sh]

#!/bin/bash


3dMVM \
-prefix outputBDNF.MVM \
-jobs 12 \
-mask masks/${amask}+tlrc \
-model 'WT*Gene+Age+IQ+Gender' \
-wsVars 'WT' \
-qVars 'Age,IQ' \
-num_glt 10	\
-gltLabel 1 CC-CT -gltCode 1 'Gene : 1*CC -1*CT' \
-gltLabel 2 WRD-PWD -gltCode 2 'WT : 1*wrd -1*psw' \
-gltLabel 3 M-F -gltCode 3 'Gender : 1*M -1*F' \
-gltLabel 4 GeneBYWT -gltCode 4 'Gene : 1*CC -1*CT WT : 1*wrd -1*psw' \
-gltLabel 5 CC_WRD-PSW -gltCode 5 'Gene : 1*CC WT : 1*wrd -1*psw' \
-gltLabel 6 CT_WRD-PSW -gltCode 6 'Gene : 1*CT WT : 1*wrd -1*psw' \
-gltLabel 7 CC -gltCode 7 'Gene : 1*CC' \
-gltLabel 8 CT -gltCode 8 'Gene : 1*CT' \
-gltLabel 9 WRD_CC-CT -gltCode 9 'WT : 1*wrd Gene : 1*CC -1*CT' \
-gltLabel 10 PSW_CC-CT -gltCode 10 'WT : 1*psw Gene : 1*CC -1*CT' \
-dataTable \
Subj	Gender	Age	IQ	Gene	WT	InputFile \
sn3086	M	7.86	124	CC	psw	stats.sn3086_REML+tlrc.'[vis_psw_mis#0_Coef]' \
sn3257	F	7.48	107	CC	psw	stats.sn3257_REML+tlrc.'[vis_psw_mis#0_Coef]' \
sn3451	F	7.6	124	CC	psw	stats.sn3451_REML+tlrc.'[vis_psw_mis#0_Coef]' \
sn3516	F	7.93	118	CC	psw	stats.sn3516_REML+tlrc.'[vis_psw_mis#0_Coef]' \
sn3585	M	7.95	84	CC	psw	stats.sn3585_REML+tlrc.'[vis_psw_mis#0_Coef]' \
sn3610	M	6.61	108	CC	psw	stats.sn3610_REML+tlrc.'[vis_psw_mis#0_Coef]' \
sn3612	F	8.25	111	CC	psw	stats.sn3612_REML+tlrc.'[vis_psw_mis#0_Coef]' \
sn3626	M	7.35	143	CC	psw	stats.sn3626_REML+tlrc.'[vis_psw_mis#0_Coef]' \
sn3652	F	8.64	113	CT	psw	stats.sn3652_REML+tlrc.'[vis_psw_mis#0_Coef]' \
sn3677	M	7.64	112	CT	psw	stats.sn3677_REML+tlrc.'[vis_psw_mis#0_Coef]' \
sn3682	M	10.14	104	CC	psw	stats.sn3682_REML+tlrc.'[vis_psw_mis#0_Coef]' \
sn3698	F	7.12	114	CC	psw	stats.sn3698_REML+tlrc.'[vis_psw_mis#0_Coef]' \
sn3782	M	8.89	112	CC	psw	stats.sn3782_REML+tlrc.'[vis_psw_mis#0_Coef]' \
sn3786	F	8.28	105	CC	psw	stats.sn3786_REML+tlrc.'[vis_psw_mis#0_Coef]' \
sn3806	M	7.52	110	CT	psw	stats.sn3806_REML+tlrc.'[vis_psw_mis#0_Coef]' \
sn3845	M	8.04	140	CT	psw	stats.sn3845_REML+tlrc.'[vis_psw_mis#0_Coef]' \
sn3967	M	7.95	141	CC	psw	stats.sn3967_REML+tlrc.'[vis_psw_mis#0_Coef]' \
sn4078	F	7.14	108	CT	psw	stats.sn4078_REML+tlrc.'[vis_psw_mis#0_Coef]' \
sn4416	M	6.5	96	CC	psw	stats.sn4416_REML+tlrc.'[vis_psw_mis#0_Coef]' \
sn4668	M	8.02	114	CC	psw	stats.sn4668_REML+tlrc.'[vis_psw_mis#0_Coef]' \
sn4891	M	8.75	95	CC	psw	stats.sn4891_REML+tlrc.'[vis_psw_mis#0_Coef]' \
sn4917	M	8.13	99	CT	psw	stats.sn4917_REML+tlrc.'[vis_psw_mis#0_Coef]' \
sn4979	F	7.71	106	CC	psw	stats.sn4979_REML+tlrc.'[vis_psw_mis#0_Coef]' \
sn5075	F	6.85	139	CT	psw	stats.sn5075_REML+tlrc.'[vis_psw_mis#0_Coef]' \
sn5107	M	6.74	97	CT	psw	stats.sn5107_REML+tlrc.'[vis_psw_mis#0_Coef]' \
sn5210	F	8.62	120	CC	psw	stats.sn5210_REML+tlrc.'[vis_psw_mis#0_Coef]' \
sn5211	M	7.13	122	CT	psw	stats.sn5211_REML+tlrc.'[vis_psw_mis#0_Coef]' \
sn5226	M	7.43	114	CT	psw	stats.sn5226_REML+tlrc.'[vis_psw_mis#0_Coef]' \
sn5347	M	8.67	115	CC	psw	stats.sn5347_REML+tlrc.'[vis_psw_mis#0_Coef]' \
sn5637	M	7.82	135	CC	psw	stats.sn5637_REML+tlrc.'[vis_psw_mis#0_Coef]' \
sn5662	F	8.02	113	CC	psw	stats.sn5662_REML+tlrc.'[vis_psw_mis#0_Coef]' \
sn5692	M	7.97	145	CC	psw	stats.sn5692_REML+tlrc.'[vis_psw_mis#0_Coef]' \
sn5730	F	7.35	105	CC	psw	stats.sn5730_REML+tlrc.'[vis_psw_mis#0_Coef]' \
sn5750	F	7.36	100	CC	psw	stats.sn5750_REML+tlrc.'[vis_psw_mis#0_Coef]' \
sn5772	M	8.54	109	CT	psw	stats.sn5772_REML+tlrc.'[vis_psw_mis#0_Coef]' \
sn5838	F	6.93	105	CC	psw	stats.sn5838_REML+tlrc.'[vis_psw_mis#0_Coef]' \
sn5848	M	7	126	CC	psw	stats.sn5848_REML+tlrc.'[vis_psw_mis#0_Coef]' \
sn5897	M	7.45	76	CT	psw	stats.sn5897_REML+tlrc.'[vis_psw_mis#0_Coef]' \
sn5906	F	7.53	109	CC	psw	stats.sn5906_REML+tlrc.'[vis_psw_mis#0_Coef]' \
sn5974	M	8.22	116	CT	psw	stats.sn5974_REML+tlrc.'[vis_psw_mis#0_Coef]' \
sn6187	M	7.69	118	CC	psw	stats.sn6187_REML+tlrc.'[vis_psw_mis#0_Coef]' \
sn6241	F	7.28	108	CC	psw	stats.sn6241_REML+tlrc.'[vis_psw_mis#0_Coef]' \
sn6244	F	6.96	98	CC	psw	stats.sn6244_REML+tlrc.'[vis_psw_mis#0_Coef]' \
sn6259	M	7.85	100	CC	psw	stats.sn6259_REML+tlrc.'[vis_psw_mis#0_Coef]' \
sn6278	M	8.79	99	CC	psw	stats.sn6278_REML+tlrc.'[vis_psw_mis#0_Coef]' \
sn6303	M	10.01	126	CC	psw	stats.sn6303_REML+tlrc.'[vis_psw_mis#0_Coef]' \
sn6304	M	7.47	125	CC	psw	stats.sn6304_REML+tlrc.'[vis_psw_mis#0_Coef]' \
sn6340	F	5.9	105	CT	psw	stats.sn6340_REML+tlrc.'[vis_psw_mis#0_Coef]' \
sn6488	F	7.75	111	CT	psw	stats.sn6488_REML+tlrc.'[vis_psw_mis#0_Coef]' \
sn6500	F	7.18	96	CC	psw	stats.sn6500_REML+tlrc.'[vis_psw_mis#0_Coef]' \
sn6694	F	8.69	85	CT	psw	stats.sn6694_REML+tlrc.'[vis_psw_mis#0_Coef]' \
sn6789	F	7.37	153	CC	psw	stats.sn6789_REML+tlrc.'[vis_psw_mis#0_Coef]' \
sn6875	M	10.07	109	CC	psw	stats.sn6875_REML+tlrc.'[vis_psw_mis#0_Coef]' \
sn6901	M	6.7	84	CC	psw	stats.sn6901_REML+tlrc.'[vis_psw_mis#0_Coef]' \
sn6912	M	8.82	102	CC	psw	stats.sn6912_REML+tlrc.'[vis_psw_mis#0_Coef]' \
sn6913	F	6.25	86	CC	psw	stats.sn6913_REML+tlrc.'[vis_psw_mis#0_Coef]' \
sn6969	F	9.6	97	CC	psw	stats.sn6969_REML+tlrc.'[vis_psw_mis#0_Coef]' \
sn7041	F	9.71	102	CC	psw	stats.sn7041_REML+tlrc.'[vis_psw_mis#0_Coef]' \
sn7225	F	9.3	115	CT	psw	stats.sn7225_REML+tlrc.'[vis_psw_mis#0_Coef]' \
sn7319	M	9.94	89	CT	psw	stats.sn7319_REML+tlrc.'[vis_psw_mis#0_Coef]' \
sn7341	M	9.92	116	CC	psw	stats.sn7341_REML+tlrc.'[vis_psw_mis#0_Coef]' \
sn7372	M	8.31	124	CC	psw	stats.sn7372_REML+tlrc.'[vis_psw_mis#0_Coef]' \
sn7383	F	7.52	135	CC	psw	stats.sn7383_REML+tlrc.'[vis_psw_mis#0_Coef]' \
sn7404	M	7.54	140	CT	psw	stats.sn7404_REML+tlrc.'[vis_psw_mis#0_Coef]' \
sn7433	M	8.1	117	CT	psw	stats.sn7433_REML+tlrc.'[vis_psw_mis#0_Coef]' \
sn7463	M	7.69	117	CC	psw	stats.sn7463_REML+tlrc.'[vis_psw_mis#0_Coef]' \
sn7495	M	10.54	117	CC	psw	stats.sn7495_REML+tlrc.'[vis_psw_mis#0_Coef]' \
sn7498	F	10.36	95	CC	psw	stats.sn7498_REML+tlrc.'[vis_psw_mis#0_Coef]' \
sn7519	F	7.6	133	CC	psw	stats.sn7519_REML+tlrc.'[vis_psw_mis#0_Coef]' \
sn7557	F	9.82	123	CT	psw	stats.sn7557_REML+tlrc.'[vis_psw_mis#0_Coef]' \
sn7648	M	6.81	106	CT	psw	stats.sn7648_REML+tlrc.'[vis_psw_mis#0_Coef]' \
sn7677	M	6.92	109	CT	psw	stats.sn7677_REML+tlrc.'[vis_psw_mis#0_Coef]' \
sn7715	F	10.19	126	CC	psw	stats.sn7715_REML+tlrc.'[vis_psw_mis#0_Coef]' \
sn7773	F	10.23	134	CC	psw	stats.sn7773_REML+tlrc.'[vis_psw_mis#0_Coef]' \
sn7805	M	8.45	110	CT	psw	stats.sn7805_REML+tlrc.'[vis_psw_mis#0_Coef]' \
sn7836	F	9.1	133	CC	psw	stats.sn7836_REML+tlrc.'[vis_psw_mis#0_Coef]' \
sn7853	M	8.4	125	CC	psw	stats.sn7853_REML+tlrc.'[vis_psw_mis#0_Coef]' \
sn7901	M	9.31	106	CC	psw	stats.sn7901_REML+tlrc.'[vis_psw_mis#0_Coef]' \
sn7946	M	8.55	107	CT	psw	stats.sn7946_REML+tlrc.'[vis_psw_mis#0_Coef]' \
sn8149	F	8.27	111	CT	psw	stats.sn8149_REML+tlrc.'[vis_psw_mis#0_Coef]' \
sn8453	F	7.59	104	CC	psw	stats.sn8453_REML+tlrc.'[vis_psw_mis#0_Coef]' \
sn3086	M	7.86	124	CC	wrd	stats.sn3086_REML+tlrc.'[vis_word_mis#0_Coef]' \
sn3257	F	7.48	107	CC	wrd	stats.sn3257_REML+tlrc.'[vis_word_mis#0_Coef]' \
sn3451	F	7.6	124	CC	wrd	stats.sn3451_REML+tlrc.'[vis_word_mis#0_Coef]' \
sn3516	F	7.93	118	CC	wrd	stats.sn3516_REML+tlrc.'[vis_word_mis#0_Coef]' \
sn3585	M	7.95	84	CC	wrd	stats.sn3585_REML+tlrc.'[vis_word_mis#0_Coef]' \
sn3610	M	6.61	108	CC	wrd	stats.sn3610_REML+tlrc.'[vis_word_mis#0_Coef]' \
sn3612	F	8.25	111	CC	wrd	stats.sn3612_REML+tlrc.'[vis_word_mis#0_Coef]' \
sn3626	M	7.35	143	CC	wrd	stats.sn3626_REML+tlrc.'[vis_word_mis#0_Coef]' \
sn3652	F	8.64	113	CT	wrd	stats.sn3652_REML+tlrc.'[vis_word_mis#0_Coef]' \
sn3677	M	7.64	112	CT	wrd	stats.sn3677_REML+tlrc.'[vis_word_mis#0_Coef]' \
sn3682	M	10.14	104	CC	wrd	stats.sn3682_REML+tlrc.'[vis_word_mis#0_Coef]' \
sn3698	F	7.12	114	CC	wrd	stats.sn3698_REML+tlrc.'[vis_word_mis#0_Coef]' \
sn3782	M	8.89	112	CC	wrd	stats.sn3782_REML+tlrc.'[vis_word_mis#0_Coef]' \
sn3786	F	8.28	105	CC	wrd	stats.sn3786_REML+tlrc.'[vis_word_mis#0_Coef]' \
sn3806	M	7.52	110	CT	wrd	stats.sn3806_REML+tlrc.'[vis_word_mis#0_Coef]' \
sn3845	M	8.04	140	CT	wrd	stats.sn3845_REML+tlrc.'[vis_word_mis#0_Coef]' \
sn3967	M	7.95	141	CC	wrd	stats.sn3967_REML+tlrc.'[vis_word_mis#0_Coef]' \
sn4078	F	7.14	108	CT	wrd	stats.sn4078_REML+tlrc.'[vis_word_mis#0_Coef]' \
sn4416	M	6.5	96	CC	wrd	stats.sn4416_REML+tlrc.'[vis_word_mis#0_Coef]' \
sn4668	M	8.02	114	CC	wrd	stats.sn4668_REML+tlrc.'[vis_word_mis#0_Coef]' \
sn4891	M	8.75	95	CC	wrd	stats.sn4891_REML+tlrc.'[vis_word_mis#0_Coef]' \
sn4917	M	8.13	99	CT	wrd	stats.sn4917_REML+tlrc.'[vis_word_mis#0_Coef]' \
sn4979	F	7.71	106	CC	wrd	stats.sn4979_REML+tlrc.'[vis_word_mis#0_Coef]' \
sn5075	F	6.85	139	CT	wrd	stats.sn5075_REML+tlrc.'[vis_word_mis#0_Coef]' \
sn5107	M	6.74	97	CT	wrd	stats.sn5107_REML+tlrc.'[vis_word_mis#0_Coef]' \
sn5210	F	8.62	120	CC	wrd	stats.sn5210_REML+tlrc.'[vis_word_mis#0_Coef]' \
sn5211	M	7.13	122	CT	wrd	stats.sn5211_REML+tlrc.'[vis_word_mis#0_Coef]' \
sn5226	M	7.43	114	CT	wrd	stats.sn5226_REML+tlrc.'[vis_word_mis#0_Coef]' \
sn5347	M	8.67	115	CC	wrd	stats.sn5347_REML+tlrc.'[vis_word_mis#0_Coef]' \
sn5637	M	7.82	135	CC	wrd	stats.sn5637_REML+tlrc.'[vis_word_mis#0_Coef]' \
sn5662	F	8.02	113	CC	wrd	stats.sn5662_REML+tlrc.'[vis_word_mis#0_Coef]' \
sn5692	M	7.97	145	CC	wrd	stats.sn5692_REML+tlrc.'[vis_word_mis#0_Coef]' \
sn5730	F	7.35	105	CC	wrd	stats.sn5730_REML+tlrc.'[vis_word_mis#0_Coef]' \
sn5750	F	7.36	100	CC	wrd	stats.sn5750_REML+tlrc.'[vis_word_mis#0_Coef]' \
sn5772	M	8.54	109	CT	wrd	stats.sn5772_REML+tlrc.'[vis_word_mis#0_Coef]' \
sn5838	F	6.93	105	CC	wrd	stats.sn5838_REML+tlrc.'[vis_word_mis#0_Coef]' \
sn5848	M	7	126	CC	wrd	stats.sn5848_REML+tlrc.'[vis_word_mis#0_Coef]' \
sn5897	M	7.45	76	CT	wrd	stats.sn5897_REML+tlrc.'[vis_word_mis#0_Coef]' \
sn5906	F	7.53	109	CC	wrd	stats.sn5906_REML+tlrc.'[vis_word_mis#0_Coef]' \
sn5974	M	8.22	116	CT	wrd	stats.sn5974_REML+tlrc.'[vis_word_mis#0_Coef]' \
sn6187	M	7.69	118	CC	wrd	stats.sn6187_REML+tlrc.'[vis_word_mis#0_Coef]' \
sn6241	F	7.28	108	CC	wrd	stats.sn6241_REML+tlrc.'[vis_word_mis#0_Coef]' \
sn6244	F	6.96	98	CC	wrd	stats.sn6244_REML+tlrc.'[vis_word_mis#0_Coef]' \
sn6259	M	7.85	100	CC	wrd	stats.sn6259_REML+tlrc.'[vis_word_mis#0_Coef]' \
sn6278	M	8.79	99	CC	wrd	stats.sn6278_REML+tlrc.'[vis_word_mis#0_Coef]' \
sn6303	M	10.01	126	CC	wrd	stats.sn6303_REML+tlrc.'[vis_word_mis#0_Coef]' \
sn6304	M	7.47	125	CC	wrd	stats.sn6304_REML+tlrc.'[vis_word_mis#0_Coef]' \
sn6340	F	5.9	105	CT	wrd	stats.sn6340_REML+tlrc.'[vis_word_mis#0_Coef]' \
sn6488	F	7.75	111	CT	wrd	stats.sn6488_REML+tlrc.'[vis_word_mis#0_Coef]' \
sn6500	F	7.18	96	CC	wrd	stats.sn6500_REML+tlrc.'[vis_word_mis#0_Coef]' \
sn6694	F	8.69	85	CT	wrd	stats.sn6694_REML+tlrc.'[vis_word_mis#0_Coef]' \
sn6789	F	7.37	153	CC	wrd	stats.sn6789_REML+tlrc.'[vis_word_mis#0_Coef]' \
sn6875	M	10.07	109	CC	wrd	stats.sn6875_REML+tlrc.'[vis_word_mis#0_Coef]' \
sn6901	M	6.7	84	CC	wrd	stats.sn6901_REML+tlrc.'[vis_word_mis#0_Coef]' \
sn6912	M	8.82	102	CC	wrd	stats.sn6912_REML+tlrc.'[vis_word_mis#0_Coef]' \
sn6913	F	6.25	86	CC	wrd	stats.sn6913_REML+tlrc.'[vis_word_mis#0_Coef]' \
sn6969	F	9.6	97	CC	wrd	stats.sn6969_REML+tlrc.'[vis_word_mis#0_Coef]' \
sn7041	F	9.71	102	CC	wrd	stats.sn7041_REML+tlrc.'[vis_word_mis#0_Coef]' \
sn7225	F	9.3	115	CT	wrd	stats.sn7225_REML+tlrc.'[vis_word_mis#0_Coef]' \
sn7319	M	9.94	89	CT	wrd	stats.sn7319_REML+tlrc.'[vis_word_mis#0_Coef]' \
sn7341	M	9.92	116	CC	wrd	stats.sn7341_REML+tlrc.'[vis_word_mis#0_Coef]' \
sn7372	M	8.31	124	CC	wrd	stats.sn7372_REML+tlrc.'[vis_word_mis#0_Coef]' \
sn7383	F	7.52	135	CC	wrd	stats.sn7383_REML+tlrc.'[vis_word_mis#0_Coef]' \
sn7404	M	7.54	140	CT	wrd	stats.sn7404_REML+tlrc.'[vis_word_mis#0_Coef]' \
sn7433	M	8.1	117	CT	wrd	stats.sn7433_REML+tlrc.'[vis_word_mis#0_Coef]' \
sn7463	M	7.69	117	CC	wrd	stats.sn7463_REML+tlrc.'[vis_word_mis#0_Coef]' \
sn7495	M	10.54	117	CC	wrd	stats.sn7495_REML+tlrc.'[vis_word_mis#0_Coef]' \
sn7498	F	10.36	95	CC	wrd	stats.sn7498_REML+tlrc.'[vis_word_mis#0_Coef]' \
sn7519	F	7.6	133	CC	wrd	stats.sn7519_REML+tlrc.'[vis_word_mis#0_Coef]' \
sn7557	F	9.82	123	CT	wrd	stats.sn7557_REML+tlrc.'[vis_word_mis#0_Coef]' \
sn7648	M	6.81	106	CT	wrd	stats.sn7648_REML+tlrc.'[vis_word_mis#0_Coef]' \
sn7677	M	6.92	109	CT	wrd	stats.sn7677_REML+tlrc.'[vis_word_mis#0_Coef]' \
sn7715	F	10.19	126	CC	wrd	stats.sn7715_REML+tlrc.'[vis_word_mis#0_Coef]' \
sn7773	F	10.23	134	CC	wrd	stats.sn7773_REML+tlrc.'[vis_word_mis#0_Coef]' \
sn7805	M	8.45	110	CT	wrd	stats.sn7805_REML+tlrc.'[vis_word_mis#0_Coef]' \
sn7836	F	9.1	133	CC	wrd	stats.sn7836_REML+tlrc.'[vis_word_mis#0_Coef]' \
sn7853	M	8.4	125	CC	wrd	stats.sn7853_REML+tlrc.'[vis_word_mis#0_Coef]' \
sn7901	M	9.31	106	CC	wrd	stats.sn7901_REML+tlrc.'[vis_word_mis#0_Coef]' \
sn7946	M	8.55	107	CT	wrd	stats.sn7946_REML+tlrc.'[vis_word_mis#0_Coef]' \
sn8149	F	8.27	111	CT	wrd	stats.sn8149_REML+tlrc.'[vis_word_mis#0_Coef]' \
sn8453	F	7.59	104	CC	wrd	stats.sn8453_REML+tlrc.'[vis_word_mis#0_Coef]'
